# Supplementary material for: Strong Hydrogen Bonds in Acetylenedicarboxylic Acid Dihydrate
Source: Int J Mol Sci. 2022 May 31;23(11):6164. doi: 10.3390/ijms23116164 (PMC9181247; doi:10.3390/ijms23116164)
Supplement: Supplementary file 1 [file ijms-23-06164-s001.zip]

Archive with 1 entries (1 files):
- ijms-1722134-supplementary.pdf
